# Supplementary material for: Deciphering the microbial landscape of lower respiratory tract infections: insights from metagenomics and machine learning
Source: Front Cell Infect Microbiol. 2024 May 23;14:1385562. doi: 10.3389/fcimb.2024.1385562 (PMC11153674; doi:10.3389/fcimb.2024.1385562)
Supplement: Supplementary file 1 [file Table_1.xlsx]

## Sheet: S1
bronchiectasis	Leptotrichia_trevisanii	Leptotrichia_buccalis	Fusobacterium_necrophorum	Fusobacterium_sp._NSJ-57	Fusobacterium_periodonticum	Fusobacterium_pseudoperiodonticum	Fusobacterium_nucleatum	Luteitalea_pratensis	Leptospira_interrogans	Leptospira_santarosai	Lacunisphaera_limnophila	Isosphaera_pallida	Gimesia_fumaroli	Gemmatimonas_phototrophica	Prosthecochloris_sp._HL-130-GSB	Pelodictyon_luteolum	Spirosoma_aerolatum	Spirosoma_sp._PL0136	Hymenobacter_sp._APR13	Dysgonomonas_sp._HDW5B	Paludibacter_propionicigenes	Prevotella_intermedia	Prevotella_sp._oral_taxon_299	Blattabacterium_cuenoti	Elizabethkingia_anophelis	Flavobacterium_johnsoniae	Staphylococcus_phage_StB12	Streptococcus_virus_2972	Pseudomonas_phage_Lu11	Aeromonas_phage_CC2	Synechococcus_virus_Bellamy
1	0.000137061	3.65497e-05	7.30994e-05	0	0.00104167	0.00255848	0.0121162	9.13743e-06	1.82749e-05	0	6.3962e-05	0	0	9.13743e-06	9.13743e-06	0	0	0	8.22368e-05	0	0.000118787	0.0124817	0.00130665	1.82749e-05	1.82749e-05	0.000109649	0	9.13743e-06	0	9.13743e-06	0
1	1.66189e-05	2.0312e-05	9.23272e-06	1.84654e-06	0	1.66189e-05	0.000919579	1.84654e-06	0	1.84654e-06	0	0	0	1.84654e-06	0	0	1.84654e-06	1.84654e-06	0	0	1.84654e-06	0.00575383	0.000164342	3.69309e-06	0	3.69309e-06	1.84654e-06	0	0	0	0
1	4.61681e-05	0	0	0	0	0	0.00110803	9.23361e-05	0.000138504	0	9.23361e-05	4.61681e-05	0	4.61681e-05	4.61681e-05	0	4.61681e-05	0	9.23361e-05	4.61681e-05	0.000738689	0.000738689	0.000877193	0.000369344	0	0.000461681	0	0	4.61681e-05	0	0
1	0	0	0	0.000210748	0	0	0.00168599	0	0	0	0.000421496	0	0.000210748	0	0	0	0.000210748	0.000210748	0.000210748	0	0.000210748	0.00252898	0.0198103	0.000421496	0.000842993	0.000632244	0	0	0	0	0
1	2.34935e-05	7.83116e-06	0.000101805	0	2.34935e-05	3.13246e-05	0.00391558	0	7.83116e-06	7.83116e-06	0	0	7.83116e-06	0	0	0	7.83116e-06	0	1.56623e-05	0	0.000109636	0.00520772	0.000101805	3.91558e-05	0	3.13246e-05	7.83116e-06	0	0	0	0
1	2.86402e-07	0	0	2.86402e-07	0	0	2.86402e-07	5.72803e-07	0	0	5.72803e-07	2.86402e-07	0	0	0	2.86402e-07	0	0	2.86402e-07	0	0	1.14561e-06	2.86402e-07	1.14561e-06	0	8.59205e-07	0	0	0	0	0
1	0	0	0.0014782	0	0	0.00221729	0.0014782	0	0	0.0014782	0.000739098	0	0	0	0	0	0.0014782	0	0	0	0.000739098	0.00221729	0	0.00591279	0.0014782	0.0014782	0	0	0	0	0
1	0.000231589	0	0	0.000463177	0	0.000463177	0	0	0	0	0	0	0	0	0.000231589	0	0	0	0	0.000231589	0	0.000463177	0	0.000463177	0	0.000694766	0	0	0	0	0
1	4.70478e-05	0	4.70478e-05	0	0	4.70478e-05	0.000282287	0	0	0	9.40955e-05	0	0	0	0	0	0	9.40955e-05	0	0	4.70478e-05	0.0165608	0.0152435	0.000188191	0	0.000235239	0	0	0	0	0
1	3.58019e-05	0	0	0	5.37028e-05	0.000125307	7.16037e-05	0	3.58019e-05	0	1.79009e-05	0	0	0	0	1.79009e-05	0	0	0	1.79009e-05	0	0.00037592	0.000626533	1.79009e-05	0	8.95047e-05	0	0	0	0	0
1	0	0	0	0	0	1.44085e-06	4.32256e-06	1.44085e-06	1.44085e-06	1.44085e-06	1.44085e-06	0	0	0	0	0	0	1.44085e-06	1.44085e-06	0	1.44085e-06	0	1.44085e-06	7.20427e-06	0	5.76341e-06	0	0	0	0	0
1	0.000229885	0	0	0.000229885	0	0.000229885	0.00367816	0	0	0.000229885	0	0	0	0	0.000229885	0	0.000229885	0	0	0	0	0.00137931	0.0062069	0.000689655	0	0.000689655	0	0	0	0	0
1	3.28235e-05	0	0	0	6.5647e-05	3.28235e-05	6.5647e-05	0	3.28235e-05	6.5647e-05	0	3.28235e-05	3.28235e-05	0	0	0	0	0	0	0	0	3.28235e-05	0	0.000131294	0	0.000196941	0	0	3.28235e-05	0	0
1	2.76055e-05	1.3181e-05	1.14401e-05	1.24349e-06	2.41237e-05	0.000318582	0.0156523	1.74089e-06	7.21225e-06	0	4.97397e-07	2.48698e-06	2.48698e-07	8.20704e-06	0	1.74089e-06	3.23308e-06	0	2.73568e-06	0.000515303	0.000366084	0.00316891	0.0100056	6.81433e-05	1.49219e-06	1.74089e-05	0	0	0	0	0
1	0	0	0.000134771	0	0	0.000404313	0.000673854	0.000134771	0	0.000134771	0	0	0	0	0	0	0	0.000134771	0	0	0	0.000269542	0.000269542	0.000539084	0	0.000404313	0	0	0	0.000134771	0
1	1.55788e-05	1.55788e-05	0	0	0.000155788	0.000545256	9.34725e-05	1.55788e-05	0	0	1.55788e-05	0	3.11575e-05	0	0	1.55788e-05	0	1.55788e-05	0.000109051	1.55788e-05	0.000280418	0.000934725	0.000451784	6.2315e-05	4.67363e-05	0.000280418	0	0.000280418	0	0	0
1	4.46857e-05	0	6.70286e-05	4.46857e-05	0.000379829	0.00176509	0.0444847	0	0	0	0	0	0	0	0	2.23429e-05	0	0	0	0	0	0.000826686	2.23429e-05	0	0	4.46857e-05	0	0	0	0	0
1	0.000271518	0	0	0	0	0	0.000271518	0.000271518	0	0	0	0	0	0	0.000271518	0	0.000271518	0	0	0	0.000271518	0	0	0.000271518	0	0.000543036	0	0	0	0	0
1	0	0	0	0	0	0.00133156	0.00133156	0	0	0	0	0.00133156	0	0	0	0	0	0	0	0	0	0	0	0.00266312	0	0.00399467	0	0	0	0	0
1	0	0	0.00021427	0	0	0.00021427	0.00021427	0	0.00021427	0.00021427	0	0.00021427	0	0.00021427	0	0	0	0.00021427	0.000428541	0	0.000857082	0.000642811	0	0.000642811	0	0.00128562	0	0	0	0	0.00021427
1	0.000394633	0	0	0	0.000394633	0.0011839	0.000789266	0.000394633	0	0	0	0	0	0.000394633	0	0	0	0	0	0.000394633	0	0.0011839	0.000394633	0.000394633	0.000394633	0.000789266	0	0	0	0	0
1	0	0	0.000683527	0	0	0	0	0.000683527	0	0	0	0	0	0	0	0	0	0.000683527	0.000683527	0	0	0	0	0.00205058	0.00136705	0.00136705	0	0	0	0	0
1	0	0	1.07144e-06	0	0	0	0	0	1.07144e-06	0	0	1.07144e-06	0	0	0	0	2.14288e-06	0	0	0	0	1.07144e-06	0	6.42863e-06	1.07144e-06	7.50007e-06	0	0	0	0	0
0	8.08185e-05	6.46548e-05	0.000161637	0	0.00012931	0.000598057	0.011153	2.42456e-05	0	0	0.000177801	0	0	3.23274e-05	8.08185e-06	0	0	8.08185e-06	0.00012931	0	0.000379847	0.0359642	0.0015598	4.84911e-05	4.04093e-05	7.27367e-05	0	0	0	0	0
0	5.50237e-05	2.75118e-05	2.75118e-05	2.75118e-05	8.25355e-05	2.75118e-05	0.000632772	0	2.75118e-05	2.75118e-05	0	0	0	0	5.50237e-05	0	0	0	0	0	2.75118e-05	0.00503466	0.000247606	5.50237e-05	0	0.000165071	0	0	0	0	0
0	0	0	7.04223e-06	3.52111e-06	0	0	1.05633e-05	7.04223e-06	0	0	0	0	0	0	0	0	0	0	7.04223e-06	3.52111e-06	2.46478e-05	0.000225351	1.05633e-05	1.76056e-05	0	1.40845e-05	0	0	0	0	0
0	0	0	0	0	0	0.000217234	0.000362056	0	0	0	0	7.24113e-05	0	0	0	0	0	0	0	7.24113e-05	0	0.00434468	0.000434468	0.000217234	7.24113e-05	0.000434468	0	0	0	0	0
0	0	0	9.63168e-06	0	0	0	5.77901e-05	7.70535e-05	0	0	3.85267e-05	9.63168e-06	0	9.63168e-06	0	9.63168e-06	9.63168e-06	0	8.66852e-05	0	0.00104022	0.000105949	9.63168e-06	1.92634e-05	0	2.88951e-05	0	0	0	0	0
0	0	3.01878e-05	0	3.01878e-05	0	6.03755e-05	0.000211314	3.01878e-05	6.03755e-05	6.03755e-05	0.00105657	0	0	0	0	0	3.01878e-05	3.01878e-05	3.01878e-05	0	0.000120751	0.00163014	9.05633e-05	0.000120751	6.03755e-05	0.000211314	0	0	0	0	0
0	8.82223e-05	8.82223e-05	0	0	0	0.000176445	0	0	8.82223e-05	0	0	0	0	0	0	0	0	0	0	0	8.82223e-05	8.82223e-05	0	0.000264667	0.000264667	0.000529334	0	0	0	0	0
0	0	8.04635e-05	0	0	0	0	0	8.04635e-05	0.000160927	0	8.04635e-05	0	0	0	0	0	0	0	0	8.04635e-05	0.00120695	0.000160927	0	0	0.00024139	0.000563244	0	0	0	0	0
0	0.000185882	0	0	0	0	0	0.000116176	2.32353e-05	0	0	0	2.32353e-05	0	2.32353e-05	0	2.32353e-05	2.32353e-05	0	0.000139412	0	0.000162647	0.00195176	9.29411e-05	0	0	9.29411e-05	0	0	0	0	0
0	0	0	8.95415e-05	0	0	0	4.47708e-05	0.000179083	0	0	0.00152221	0	0	0	0	0	4.47708e-05	0	0	0	0.000358166	0.000268625	0.000223854	0.000179083	0.000179083	0.000134312	0	0	0	0	0
0	0	0	0	0	0	0.000142613	0.000285225	0	0.000427838	0	0	0	0	0	0	0	0	0	0	0	0	0.000142613	0	0.00128351	0.000142613	0.000998289	0	0	0	0	0
0	0	1.54076e-07	7.70382e-07	0	0	7.70382e-07	9.24458e-07	1.54076e-07	4.62229e-07	3.08153e-07	0	3.08153e-07	0	0	0	0	1.54076e-07	3.08153e-07	1.54076e-07	0	4.62229e-07	1.23261e-06	0	1.54076e-06	9.24458e-07	2.92745e-06	0	0	0	0	0
0	8.13944e-06	0	4.06972e-06	0	0	4.06972e-06	5.69761e-05	8.13944e-06	4.06972e-06	0	2.03486e-05	0	0	4.06972e-06	0	0	0	0	2.03486e-05	0	8.13944e-05	0.00234823	0.000447669	2.44183e-05	8.13944e-06	3.66275e-05	0	0	0	0	0
0	0	0	0	0	0	2.35289e-05	9.41154e-05	2.35289e-05	0	0	0	0	0	0	0	0	0	2.35289e-05	0	0	0.000329404	0.000494106	2.35289e-05	4.70577e-05	0.000117644	0.000282346	0	0	0	0	0
0	0.00033646	0.000415628	5.93754e-05	3.95836e-05	0.00055417	0.0065115	0.00447294	0	0	0	0	0	0	0	0	0	0	0	0	0	0	0.00581879	0.00401773	0.000138543	3.95836e-05	7.91672e-05	0	0	0	0	0
0	0	0	8.82511e-06	1.76502e-05	3.53005e-05	0.000300054	0.016097	0	1.76502e-05	0	8.82511e-06	0	0	0	0	0	8.82511e-06	8.82511e-06	0	0	1.76502e-05	0.128167	0.00231218	2.64753e-05	1.76502e-05	3.53005e-05	0	0	0	0	0
0	6.73764e-05	0	0	0	0	4.49176e-05	0.00074114	0	4.49176e-05	0	6.73764e-05	0	0	0	0	0	0	0	0	0	4.49176e-05	0.00628846	0.00101065	4.49176e-05	0	6.73764e-05	0	0	0	0	0
0	0	0	0	0	4.2051e-05	0.000168204	5.13956e-05	1.86893e-05	9.34466e-06	0	7.47573e-05	2.33616e-05	0	0	0	0	4.67233e-06	0	6.07403e-05	0	1.86893e-05	0.00020091	6.54126e-05	1.4017e-05	1.4017e-05	2.8034e-05	0	0	0	0	0
0	0	0	0	0	0	0	0.000919963	0	0.000459982	0	0	0	0	0	0	0	0	0	0.000459982	0	0.00137994	0.00137994	0	0.000919963	0	0.00183993	0	0	0	0	0
0	0	0	0	0	0	2.19173e-05	2.19173e-05	8.76693e-05	0	0	8.76693e-05	2.19173e-05	0	0	0	2.19173e-05	0	0	6.5752e-05	0	0.000613685	8.76693e-05	0	6.5752e-05	0	0.000131504	0	0	0	0	0
0	0.000222568	0	0.000222568	0	0	0.000667705	0.00111284	0	0.000222568	0	0.000222568	0	0	0	0	0	0	0	0	0.000222568	0	0.000222568	0	0.000222568	0.000445137	0.000445137	0	0	0	0	0
0	0	0	0	0	0	0	0.000431965	0	0	0	0	0	0	0	0	0	0	0	0.000431965	0	0	0.000863931	0	0.0012959	0	0	0	0	0	0	0
0	0	0	0.000481	0.0002405	0	0	0.000481	0	0	0	0	0	0.000481	0	0	0	0	0	0	0	0.0012025	0.0002405	0	0.000721501	0.000481	0.000481	0	0	0	0	0
0	0	0	0	0	0	0	0.00093611	0	0.000702083	0	0	0	0	0	0	0	0	0	0	0	0.000234028	0.000702083	0	0.000702083	0.000234028	0.00093611	0	0	0	0	0
0	1.93896e-05	1.93896e-05	1.93896e-05	1.93896e-05	0	5.81688e-05	0.000174507	3.87792e-05	0	0	0.000213286	5.81688e-05	0	0	0	0	0	0	0.000193896	0	9.69481e-05	0.000174507	1.93896e-05	0.000174507	0	0.000252065	0	0	0	0	0
0	0	0	0	0	0	0	0.000561272	0	0	0	0	0	0	0	0	0	0	0.000187091	0	0	0	0.00430309	0.000374181	0.000748363	0.000374181	0.000561272	0	0	0	0	0
0	0	0	0	0	0	5.4933e-05	5.4933e-05	0	5.4933e-05	0	5.4933e-05	0	0	0	0	0	0	0	5.4933e-05	0	0.000329598	0.000219732	0	5.4933e-05	0	0	0	0	0	0	0
0	0.000297265	0	0	0	0	0.000891795	0	0	0.000297265	0	0	0	0	0	0	0	0	0	0	0	0.000297265	0.00535077	0	0.00059453	0.00118906	0.00118906	0	0	0	0	0
0	0	0	0.000289122	0	0	0.000289122	0.0485002	0	0	0	0	0	0	0	0	0	0.000144561	0	0	0	0	0.0645464	0.000289122	0.000216841	7.22804e-05	0.000433683	0	0	0	0	0
0	0	0	0	0.0004995	0	0.000999001	0.0004995	0	0.0004995	0.0004995	0	0	0	0	0	0	0.0004995	0	0	0	0.0004995	0	0	0.0024975	0.0004995	0.0014985	0	0	0	0	0
0	0	0	3.51185e-05	0	0	1.75593e-05	8.77963e-05	0	3.51185e-05	0	8.77963e-05	0	0	0	0	0	5.26778e-05	0	3.51185e-05	0	0.000140474	0.000316067	3.51185e-05	0.000105356	1.75593e-05	5.26778e-05	0	0	0	0	0
0	0	2.12332e-05	0	0	0	8.49329e-05	2.12332e-05	0	2.12332e-05	2.12332e-05	6.36997e-05	0	0	0	0	0	0	0	4.24665e-05	0	0.000318498	0.00150756	0.00146509	0.000127399	0	4.24665e-05	0	0	0	0	0
0	2.0465e-06	0	0	0	0	2.0465e-06	8.18602e-06	0	8.18602e-06	0	0	0	0	0	0	0	0	0	0	0	0	0	2.0465e-06	8.18602e-06	4.09301e-06	1.43255e-05	0	0	0	0	0
0	0	0.000464037	0.000232019	0	0	0.000232019	0.000696056	0	0.000232019	0	0	0	0.000232019	0	0	0.000232019	0	0.000232019	0	0	0.000232019	0.00464037	0.00208817	0.000696056	0.000232019	0.00185615	0	0	0	0	0
0	0	0	9.83671e-05	9.83671e-05	0	0	0.000196734	0	9.83671e-05	9.83671e-05	0	0	0	0	0	0	0	0	0	0	0.00137714	0.000196734	0	0.000196734	0	0.000393468	0	0	0	0	0
0	0	1.77182e-05	0	0	0	0	1.77182e-05	0	0	3.54365e-05	0	0	0	0	0	0	0	0	0	0	3.54365e-05	0.00108081	1.77182e-05	0	0	7.0873e-05	0	0	0	0	0
0	8.32411e-06	0	2.7747e-06	2.7747e-06	0	1.66482e-05	1.94229e-05	2.7747e-06	0	0	8.32411e-06	0	0	0	0	2.7747e-06	0	0	8.32411e-06	5.5494e-06	8.32411e-06	0.012575	0.00120145	3.60711e-05	5.5494e-06	1.10988e-05	0	0	0	0	0
0	0	9.33881e-05	0.000280164	0	0.00107396	0.00882518	0.00219462	0	0	0	0	4.66941e-05	0	0	4.66941e-05	0	0	0	0	0	0.000747105	0.00205454	0.00275495	4.66941e-05	0	9.33881e-05	0	0	0	0	0
0	0	0	0.000616143	0.000616143	0	0	0.000616143	0	0.00123229	0	0	0	0	0.000616143	0	0	0	0	0	0	0	0.00308071	0.000616143	0.00123229	0	0.000616143	0	0	0	0	0
0	0	0	0	0	0	0.000127291	0	0	6.36456e-05	0	0	0	0	0	0	0	0	0	0	0.000127291	0.000381874	0.00260947	0.000636456	0.000127291	0	0.000254582	0	0	0	0	0
0	5.83056e-05	0	0	0	0	0	0.000116611	0	0	0	0	5.83056e-05	0	0	0	0	0	5.83056e-05	5.83056e-05	0	0.000116611	0.000116611	5.83056e-05	0.000291528	0	0.000233223	0	0	0	0	0
0	0	0.000187477	0	0	0.000374953	0	0	0	0.000374953	0.000374953	0	0	0	0	0	0	0	0	0	0	0.00112486	0.000374953	0	0.000937383	0.000374953	0.00168729	0	0	0	0	0
0	1.85669e-06	0	0	0	0	9.28344e-07	9.28344e-07	2.78503e-06	0	0	0	0	0	0	0	1.85669e-06	9.28344e-07	0	0	0	9.28344e-07	0	0	3.71338e-06	9.28344e-07	3.71338e-06	0	0	0	0	0
0	0	0	0	1.89971e-06	0	3.79941e-06	1.89971e-06	1.89971e-06	7.59883e-06	0	3.79941e-06	0	0	0	0	0	0	0	0	0	5.69912e-06	1.89971e-06	0	1.89971e-06	0	2.65959e-05	0	0	0	0	0
0	1.05494e-05	0	0	1.05494e-05	0	0	1.05494e-05	0	0	0	0	0	0	0	0	0	0	0	0	0	0	0	2.10988e-05	3.16482e-05	7.38459e-05	6.32965e-05	0	0	0	0	0
0	0	0	0	0	0	0	0	0	0	0	0	0	0	0.000694444	0	0	0	0.000694444	0	0.000694444	0.000694444	0.000694444	0	0	0	0.00347222	0	0	0	0	0
0	0.000886525	0	0.000886525	0	0	0	0	0	0.00177305	0	0	0	0	0	0	0	0	0	0	0	0	0.00265957	0	0.000886525	0.000886525	0.0070922	0	0	0	0	0
0	0	0.000665336	0	0	0	0.00133067	0.00199601	0	0.000665336	0.00133067	0	0	0	0	0	0	0	0.000665336	0.000665336	0.000665336	0.000665336	0	0	0.00133067	0	0.00532269	0	0	0	0	0
0	1.37519e-05	0	0	1.37519e-05	0	4.12558e-05	4.12558e-05	0	2.75039e-05	0	1.37519e-05	0	0	0	0	0	0	0	0	0	1.37519e-05	0	0	9.62636e-05	4.12558e-05	4.12558e-05	0	0	0	1.37519e-05	0
0	0.000137231	0	0	0	0	0.000137231	0.000823384	0	0.000137231	0	0	0	0	0	0	0	0	0.000137231	0.000137231	0	0.000137231	0.00123508	0.000137231	0	0	0.000823384	0	0	0	0	0
0	0	0	0.000578035	0	0	0	0.00982659	0	0.00115607	0	0	0	0	0	0	0	0	0	0	0	0	0.000578035	0	0.0017341	0	0.00231214	0	0	0	0	0
0	0	0	0	0	0	0	0.000892061	0	0	0	0	0	0	0	0	0	0	0	0	0	0	0	0	0.00178412	0	0.00356824	0	0	0	0	0
0	1.42789e-06	0	0	0	0	0	3.56974e-05	1.2851e-05	0	0	8.56737e-06	1.2851e-05	0	5.99716e-05	0	0	4.28368e-06	0	3.71252e-05	0	0.000531177	0.0019605	0.00594432	0.000104236	1.57068e-05	0.000204189	0	0	0	0	0
0	1.08107e-05	1.34572e-07	5.3829e-07	4.48575e-08	4.48575e-08	3.14002e-07	1.39507e-05	2.01859e-06	1.03621e-05	4.48575e-08	0	2.69145e-07	0	4.39155e-05	0	0	1.4803e-06	0	0	0	1.7943e-07	0	4.48575e-07	1.09004e-05	0	0	0	0	0	0	0
0	0	0	0	0	0	4.30108e-06	0	0	2.15054e-06	0	0	0	0	0	0	0	0	0	2.15054e-06	0	2.15054e-06	2.15054e-06	0	4.30108e-06	2.15054e-06	1.07527e-05	0	0	0	0	0
0	3.91673e-05	0	5.8751e-05	3.91673e-05	0	5.8751e-05	0.0018017	1.95837e-05	1.95837e-05	0	0	3.91673e-05	0	0	0	0	0	0	1.95837e-05	0	0.000156669	0.0559897	0.0119069	0.000117502	7.83346e-05	7.83346e-05	0	0	0	0	0
0	0.000742356	0.000411477	1.27261e-05	0	0	4.24203e-06	7.63566e-05	0	8.48407e-06	0	0	4.24203e-06	4.24203e-06	0	0	0	0	4.24203e-06	0	4.24203e-06	4.24203e-06	0.0170615	0.00220586	1.69681e-05	1.27261e-05	4.24203e-06	0	0	0	0	0
0	4.61851e-05	0	0.000292506	1.5395e-05	0	0	0.000200135	0	0	0	0	0	0	0	1.5395e-05	0	1.5395e-05	0	3.07901e-05	0	0.000107765	0.0899378	0.000846727	9.23702e-05	0.000107765	0.000107765	0	0	0	0	0
0	0.000889096	2.73568e-05	9.57488e-05	1.36784e-05	0.00239372	0.0268233	0.00653827	0	0	0	0	1.36784e-05	0	0	0	0	0	1.36784e-05	4.10352e-05	0	0.000355638	0.0963096	0.0292444	0	6.8392e-05	5.47136e-05	0	0	0	0	0
0	0	0	0	0	0	2.44756e-05	2.44756e-05	0	2.44756e-05	0	0	2.44756e-05	0	0	0	0	0	0	7.34268e-05	0	0.000122378	0	2.44756e-05	4.89512e-05	0	7.34268e-05	0	0	0	0	0
0	0	0	0	0	0	2.48481e-05	3.72722e-05	1.86361e-05	0	0	1.86361e-05	1.24241e-05	6.21203e-06	6.21203e-06	0	0	0	0	4.96962e-05	0	0.00133559	8.69684e-05	5.59083e-05	1.24241e-05	0.000204997	0.000155301	0	0	0	0	0
0	0	1.68808e-05	1.68808e-05	0	1.68808e-05	1.68808e-05	0.000118165	0	0	0	0.000118165	1.68808e-05	0	0	0	0	0	0	1.68808e-05	0	0.000708992	0.00021945	0	1.68808e-05	3.37615e-05	0.000236331	0	0	0	0	0
0	0	8.39913e-05	0	0	0	0	8.39913e-05	0	0	0	0	0	0	0	0	0	0	0	0	0	0.000251974	0	0	0.000167983	0	0.000419956	0	0	0	0	0
0	1.51083e-05	0	1.51083e-05	0	0	3.02165e-05	1.51083e-05	0	3.02165e-05	0	0	0	0	0	0	0	0	0	0	0	0	0.000196407	0	9.06495e-05	0	0.000105758	0	0	0	0	0
0	0.000204228	0	0	0	0.000102114	0	0	0	0	0.000204228	0	0	0	0	0	0	0	0	0	0	0.000714796	0.00694374	0.000408455	0.000408455	0.000102114	0	0	0	0	0	0
0	0	0	0	0	0	0.000677048	0.000677048	0	0.0013541	0	0	0	0	0	0	0	0	0	0	0	0	0	0.000677048	0.00270819	0	0.00338524	0	0	0	0	0
0	6.20001e-05	0.000124	0	0	0	0.000124	0.000620001	0	0	6.20001e-05	0	6.20001e-05	0	0	0	0	0	6.20001e-05	6.20001e-05	0	0.000124	0.015748	0.000558001	0	0.000186	0.000372001	0	0	0	0	0
0	0.000375094	0	0.000750188	0	0	0.000750188	0.000750188	0	0.00150038	0	0	0	0	0	0	0	0	0	0	0.000375094	0	0	0	0.00187547	0	0.00262566	0	0	0	0	0
0	2.34775e-05	0	0	0	0	0	2.34775e-05	0	0	4.6955e-05	2.34775e-05	0	0	0	0	0	0	0	0	0	7.04325e-05	2.34775e-05	0	9.39099e-05	4.6955e-05	0.00018782	0	0	0	0	0
0	0	0	0	0	0	0.000149775	0	0	4.99251e-05	0	0	4.99251e-05	0	0	0	0	0	0	0	0	0.000848727	0.000299551	0	9.98502e-05	0	0.000299551	0	0	0	0	0
0	0	0	0	5.52929e-05	0	2.76465e-05	0	0	2.76465e-05	0	0	0	0	0	0	0	0	0	8.29394e-05	0	0.000746454	5.52929e-05	0	0.000110586	0	0.000304111	0	0	0	0	0
0	9.18679e-06	9.18679e-06	0.000275604	0	5.51207e-05	9.18679e-05	5.51207e-05	0	9.18679e-06	0	0	0	0	0	0	0	0	0	9.18679e-06	0	3.67471e-05	9.18679e-06	9.18679e-06	3.67471e-05	9.18679e-06	1.83736e-05	0	0	0	0	0
0	0	9.48407e-05	9.48407e-05	0	0	0.000569044	0.000663885	0	0.000284522	9.48407e-05	9.48407e-05	9.48407e-05	0	0	0	0	0	0	9.48407e-05	0	0.000284522	0.000284522	0.000284522	0.000284522	9.48407e-05	0.000569044	0	0	0	0	0
0	0	0	7.19787e-05	0	0	7.19787e-05	0.000431872	7.19787e-05	0.000215936	0.000143957	7.19787e-05	0	0	0	0	0	0	0	0	0	0	0.00583027	0.00489455	0.000359893	0.000143957	0.00057583	0	0	0	0	0
0	3.10998e-05	6.21997e-05	3.10998e-05	0	0.00363868	0.00917445	0.000715296	0	1.55499e-05	0	0	0	0	0	0	0	0	0	0	0	0.000155499	0.014337	0.00426068	9.32995e-05	0	9.32995e-05	0	0	0	0	0
0	0	3.76847e-05	0	0	0.00455984	0.0374962	0.00301477	3.76847e-05	3.76847e-05	0	0	0	0	0	0	3.76847e-05	0	0	0.000150739	0	0.000339162	0.0106271	0.00410763	7.53693e-05	0	0.000113054	0	0	0	0	0
0	9.802e-05	9.802e-05	0.00019604	0	0	0.00039208	9.802e-05	0	0.00039208	9.802e-05	9.802e-05	0	0	9.802e-05	0	0	0	0	0	9.802e-05	9.802e-05	0	0	0.00078416	0	9.802e-05	0	0	0	0	0
0	6.15008e-06	1.47602e-05	2.46003e-06	1.47602e-05	0.000123002	0.00150308	0.000907752	1.59902e-05	0	2.21403e-05	7.87211e-05	8.61012e-06	0	2.46003e-06	0	4.92007e-06	0	2.46003e-06	0.000177122	0	0.000191883	0.00368882	0.00160886	1.35302e-05	0.000114392	0.000227553	0	0	0	0	0
0	9.85545e-05	0	0	0	6.5703e-05	0.000229961	0.000295664	3.28515e-05	9.85545e-05	0	0	0	0	0	0	0	0	0	0	6.5703e-05	0.0021682	0.000229961	6.5703e-05	9.85545e-05	0	0.000328515	0	0	0	0	0
0	0	0	0.000744602	0.000744602	0	0	0.00372301	0	0.000744602	0	0	0	0	0	0	0	0	0	0	0	0	0.000744602	0.0014892	0.00521221	0.000744602	0.000744602	0	0	0	0	0
0	0.000488998	0	0	0	0	0	0	0	0.000488998	0	0	0	0	0	0	0	0	0	0.000488998	0	0.000488998	0	0	0.00195599	0	0.00293399	0	0	0	0	0
0	0	0.000879507	0	0	0.000659631	0.00813544	0.00395778	0	0	0.000219877	0	0	0	0.000219877	0	0	0.000219877	0	0	0	0.000219877	0.000879507	0.00175901	0.000219877	0.000659631	0.000879507	0	0	0	0	0
0	3.30098e-05	3.30098e-05	0	0	0.000396118	0.00567769	0.00359807	0	3.30098e-05	0	6.60197e-05	0	0	0	0	0	3.30098e-05	6.60197e-05	3.30098e-05	0	0.000363108	0.00346603	0.000528157	9.90295e-05	0	0.000264079	0	0	0	0	0
0	2.67852e-06	0	0	2.67852e-06	0	2.67852e-06	5.35705e-06	0	0	2.67852e-06	0	0	0	0	2.67852e-06	2.67852e-06	2.67852e-06	0	8.03557e-06	0	5.35705e-06	2.67852e-06	0	1.07141e-05	0	8.03557e-06	0	0	0	0	0
0	0	0	0	0	0	0.000136141	0.000136141	0	0	0	0	0	0	0	0	0	0	0	0	0	4.53803e-05	0.00349428	0.00154293	0.000136141	4.53803e-05	0.000181521	0	0	0	0	0
0	0	0.000277469	0.000554939	0	0	0.000277469	0.00166482	0.000277469	0.000554939	0.000277469	0	0	0.000277469	0	0	0	0	0.000277469	0	0	0	0	0	0.00166482	0	0.00194229	0	0	0	0	0
0	0.000116252	0.000116252	0.000116252	0	0.000348756	0.00151128	0.0181353	0	0.000116252	0.000116252	0	0	0	0	0	0	0	0	0	0.000232504	0.000116252	0.00569635	0.000930016	0.000930016	0.000232504	0.000348756	0	0	0	0	0
0	0.000690608	0	0	0	0	0	0.000690608	0	0.000690608	0	0	0	0.000690608	0	0	0	0	0	0	0	0.000690608	0	0	0	0.000690608	0.000690608	0	0	0	0	0
0	0	0	0	0	0	0	0.00121566	0	0	0	0	0	0	0	0	0	0	0	0	0	0.00121566	0	0.000243132	0.000486263	0	0.000729395	0	0	0	0	0
0	0.000428816	0	0.000428816	0	0	0	0.00128645	0	0.000428816	0	0	0	0	0	0	0	0	0	0	0	0.000857633	0.000428816	0	0.00171527	0	0.00128645	0	0	0	0	0
0	0	0.000110229	0	0.000110229	0	0.000440917	0.000661376	0	0.000110229	0.000110229	0	0.000110229	0	0	0	0	0.000110229	0.000110229	0	0	0.00110229	0.0037478	0.0018739	0.000551146	0.000220459	0.000220459	0	0	0	0	0
0	1.99056e-05	0	0	0	0	3.98113e-05	0.000159245	0	1.99056e-05	0	1.99056e-05	1.99056e-05	0	0	0	0	0	1.99056e-05	0	0	1.99056e-05	1.99056e-05	1.99056e-05	9.95282e-05	1.99056e-05	0.000179151	0	0	0	0	0
0	0	0	0	0	0	0	7.00427e-05	0	3.50214e-05	0	5.2532e-05	0	0	0	0	0	0	0	0	0	0.000122575	0.00308188	3.50214e-05	3.50214e-05	3.50214e-05	7.00427e-05	0	0	0	0	0
0	0	0	0	0	0	0	0.000832639	0	0.000277546	0	0	0	0	0	0	0	0	0	0	0	0.000555093	0.000277546	0	0.00222037	0.000832639	0.000832639	0	0	0	0	0
0	0	0	0	0	7.97995e-06	3.19198e-05	3.98998e-05	1.19699e-05	7.97995e-06	0	4.78797e-05	7.97995e-06	1.99499e-05	2.39399e-05	0	0	3.98998e-06	0	0.000155609	0	0.000470817	0.000215459	7.97995e-06	3.98998e-05	7.97995e-05	8.77795e-05	0	0	0	0	0
0	0	5.15144e-06	5.42257e-07	0	0	4.88031e-06	4.60918e-06	0	2.71128e-07	0	8.40498e-06	1.62677e-06	0	1.35564e-06	2.71128e-07	0	0	0	1.43698e-05	0	1.54543e-05	7.32047e-06	1.62677e-06	4.06693e-06	4.06693e-06	4.33805e-06	1.08451e-06	0	0	0	0
0	0	1.09671e-05	0	1.09671e-05	0	0	1.09671e-05	1.09671e-05	0	0	0.000131605	0	0	2.19342e-05	0	0	0	1.09671e-05	9.87037e-05	0	0.000427716	4.38683e-05	0	4.38683e-05	0.000175473	0.000109671	0	0	0	0	0
0	0.000127901	8.82079e-05	0.00146425	2.2052e-05	8.82079e-06	0.00011026	0.000657149	8.82079e-06	8.82079e-06	8.82079e-06	4.4104e-06	4.4104e-06	0	0	0	0	4.4104e-06	4.4104e-06	1.32312e-05	3.96936e-05	0.00011467	0.084781	0.000476323	0.000119081	0	2.64624e-05	0	0	0	0	0
0	0	1.56607e-05	1.56607e-05	0	0	1.56607e-05	3.13215e-05	0	1.56607e-05	0	0	0	0	0	0	0	0	0	0	0	0	0	7.83036e-05	3.13215e-05	1.56607e-05	0.000109625	0	0	0	0	0
0	5.99053e-05	2.99527e-05	0	0	0	0.000359432	0.000988438	2.99527e-05	2.99527e-05	0	5.99053e-05	0	0	0	0	0	0	0	0.000149763	0	0.00188702	0.00128797	0.000239621	5.99053e-05	0	2.99527e-05	0	0	0	0	0
0	0	0	0	0	0	0	9.91454e-05	0	0	0	1.98291e-05	0	0	0	1.98291e-05	0	0	0	0	0	0	0.0015665	0.000138804	0	3.96581e-05	3.96581e-05	0	0	0	0	0
0	0.000227842	0	5.69606e-05	0	0	0.000284803	0.000227842	0	0	5.69606e-05	0	0	0	0	0	0	5.69606e-05	0	5.69606e-05	0	0.000455685	0.00284803	0.00153794	0.000341763	0.000113921	5.69606e-05	0	0	0	0	0
0	4.9729e-05	0	0	0	0	0	4.9729e-05	0	0	4.9729e-05	4.9729e-05	0	4.9729e-05	0	0	0	0	0	0	0	4.9729e-05	9.9458e-05	0	4.9729e-05	0	0.000298374	0	0	0	0	0
0	0	0	0	0	0	0	0	0	0	0	0	0	0	0	0	0	0	5.96516e-05	5.96516e-05	0	0.000656168	5.96516e-05	0	0.000238607	0.000477213	0.000119303	0	0	0	0	0
0	0.000151309	0	0	0	0	0	0.00121047	0	0.000151309	0	0	0	0	0	0	0	0	0	0	0	0.000605235	0.000302618	0	0.000302618	0.000151309	0.00151309	0	0	0	0	0
0	9.26398e-05	0	9.26398e-05	4.63199e-05	0	4.63199e-05	0.000741118	4.63199e-05	0.00018528	0	4.63199e-05	0	0	0	0	0	0	0	4.63199e-05	0	0.00013896	0.00782806	0.000555839	0.00013896	4.63199e-05	9.26398e-05	0	0	0	0	0
0	0	0	0	0	0	0	0.0014771	0	0.0014771	0	0	0	0	0	0	0	0	0	0	0	0	0.00344658	0.000492368	0.00393895	0	0.00344658	0	0	0	0	0
0	0.000154643	0	7.73216e-05	0	0	0.000386608	0.0294595	0	7.73216e-05	0	0	0	0	0	0	0	7.73216e-05	0	0	0	7.73216e-05	0.00889198	0.00293822	0.000154643	0	0.000309286	0	0	0	0	0
0	0.000249066	0	0	0.000249066	0	0	0.000747198	0	0.000498132	0	0	0	0	0	0	0	0	0	0	0	0	0	0	0	0.000249066	0.000747198	0	0	0	0	0
0	3.32193e-05	0	0	0	0	0.000332193	0.000166096	0	6.64386e-05	3.32193e-05	0	0	0	0	0	0	0	0	0	0	3.32193e-05	0.00322227	0.00395309	0.000132877	0	0.000199316	0	0	0	0	0
0	5.59472e-05	0	0	0	0	0	5.59472e-05	5.59472e-05	0	0	0	0	0	0	0	0	0	5.59472e-05	0.000951102	0	0.000895155	0.000111894	0	0.000167842	0.000223789	0.000279736	0	0	0	0	0
0	0.00030581	0	0.00030581	0	0.00030581	0	0.00030581	0	0.000611621	0.000611621	0	0	0	0	0	0	0	0	0.00030581	0	0	0.000611621	0	0.000917431	0.000611621	0.00214067	0	0	0	0	0
0	0	0	0	0	0	0	0	0	0	0	0	0	0	0	0	0	0	0	7.78513e-05	0	0	0	0	0.000155703	0	7.78513e-05	0	0	0	0	0
0	0	0	0	0	0	0	0	0	0	0	0	0.00101729	0	0	0	0	0	0	0	0	0.00101729	0	0	0.00101729	0	0.00305188	0	0	0	0	0
0	0	0	0	0	0	0	0	0	0	0	0	0	0	0	0	0	0	0	0.00125	0	0	0	0	0.000833333	0	0.00166667	0	0	0	0	0

## Sheet: S2
bronchiectasis	C_reactive_protein	Creatinine	ESR	Age	aspartate_aminotransferase	globulin	interleukin_6	lymphocyte_percentage	magnesium	procalcitonin	sodium	total_cholesterol	uric_acid	β2_microglobulin
1	111.03	28.7	31	77	32.1	22.3	0.0244	0.7	0.91	0.2814	142.7	5.44	144	1.19
1	3.24	113.5	29	55	29.2	28.3	6.62	30	0.88	0.0784	140.7	6.06	670	3.02
1	5.5	62.2	98	63	17	31.2	6.24	21.6	0.9	0.0409	140.3	5.3	174.4	1.49901
1	0.8	59.5	7	81	37.5	21.1	0.0147	17.4	0.9	0.0679	142	4.67	133.8	2.51
1	0.8	62.4	10	59	15.4	20.8	0.0033	31.8	0.82	0.0575	140.3	5.44	512.1	2.2
1	0.8	71.4	27	53	17.9	25.7	54.6	33.6	0.87	8.41	140.8	3.99	320.4	1.53
1	0.9	191.5	25	57	52.2	25.3	0.0033	25	12.97	0.0402	141.6	2.96	462.2	2.03
1	76.51	64.8	114	80	15.4	34.3	3.63	9.4	0.89	0.462	138.1	4.32	239.3	1.52
1	5.63	68.7	51	60	17.4	32.4	0.0045	19.3	1.08	0.0733	134.5	5.4	153.7	2.35
1	24.97	40.8	72	76	27.5	25	0.0099	19.7	0.82	0.03	131.7	4.76	175.2	1.23
1	56.32	68.5	54	79	28.2	26.2	5.52	37.3	0.97	0.33	141	3.99	255.2	1.49901
1	1.32	75.3	19	51	50.1	32.1	204	23.9	0.96	0.042	142.2	3.16	620.8	1.19
1	0.8	58.1	26	66	26.6	25.3	0.0033	28.1	0.87	0.0373	148.4	5.19	201.4	1.45
1	18.98	62.1	120	76	26.1	35.9	0.0081	9	0.9	0.6618	136.5	2.68	157.3	1.09
1	0.8	80.7	66	76	27.3	34.1	0.0216	27.2	0.93	0.124	147.6	5.37	275.4	1.19
1	6.06	75.3	87	59	50.1	31.8	69.8	5.1	0.75	8.41	140.7	2.63	242	2.31
1	95.77	55.6	84	81	21.9	27.7	21.7	1.3	0.98	0.44	143	5.1	348.5	1.72
1	4.47	47.7	39	55	57.8	26.7	0.0033	29	0.78	2.08	141.3	3.88	205.9	1.09
1	30.5	40	74	43	9.7	33.6	9.85	19.7	0.83	0.0679	139.3	3.88	227.3	1.41
1	5.83	60.6	70	59	16.9	31.7	0.0033	40	0.88	0.1305	138.3	4.64	221.9	1.41
1	101.25	38.4	73	72	10.1	34	0.0033	6.3	0.68	0.547	135.5	1.67	192.9	1.41
1	146.7	207.235	84	58	28.9379	39.9183	96.4	2.7	1.44991	2.74	144.815	2.55	426.742	1.55
1	0.8	69	8	79	18.8	23.9	63.9	8.2	0.93	0.0441	140.8	4.43	248.5	1.34
0	32.21	55.9	36	62	31.3	32.6	17.4	19.8	0.77	0.104	141	3.24	252.9	1.42
0	14.43	58	98	37	21.1	46.9559	0.0035	12.6	0.9	0.0176	138.1	4.55	433	3.5
0	0.8	55.4	62	73	17.8	34	21.7	36.2	0.79	0.017	137.8	4.19	273.3	3.25
0	26.4	77.4562	10	53	14.7229	29.3288	8.06	16.1	0.726889	0.558	141.035	6.06	224.147	2.21
0	6.47	101.7	58	72	15	45	9.5	17.1	0.83	0.02	141.5	2.61	462.2	3.25
0	13.69	72	111	73	26.2	35.5	0.033	10.5	0.94	0.0354	140.5	4.32	130.4	2.65
0	2.72	58.2	41	81	19.9	22.5	6.28	19.2	0.8	0.02	142.5	3.91	199.1	2.37
0	4.19	55.7	48	73	32.2	26.9	0.0033	22.6	0.75	0.124	133.5	3.24	339.1	1.19
0	1.89	71.7	75	71	43.5	31.6	0.0035	29.3	0.9	0.0908	136.1	2.68	248.4	1.76
0	29.96	62.6	58	89	23.2	33.2	0.0045	24.4	0.82	0.0542	149.7	4.43	217.8	4.26
0	0.8	95.5	30	68	17.9	27.9	0.0033	47.7	0.9	0.0575	142.6	5.37	295.5	1.93
0	21.65	71.1	52	78	284.3	20.5	0.2484	8.1	1.1	11.6302	149.7	1.34	164.3	2.65
0	0.8	54	8	78	33	35.5007	6.28	4.9	0.81	0.0178	138.3	1.34	462.2	2.81
0	42.24	37.4	14	82	31.2	41.7087	0.431	14.2	0.72	0.431	129.2	3.01	138.4	3.5
0	5.09	74.8	10	36	17	28.9	63.9	41	0.98	0.0918	141.8	5.54	296.1	4.91
0	35.56	71.1	120	46	18.5	27.4	0.0045	26.3	0.68	0.1058	141.2	2.88	154.6	1.19
0	7.1	75	31	57	29.7	24.6	0.0035	16.1	0.92	0.017	144	4.12	323.3	1.51
0	4.34	62.9	41	76	27.4	24.6	204	12.3	0.86	0.16	137.7	3.52	196.2	3.82
0	0.8	65.5	10	68	27.3	25.6	3.27	38.6	0.92	2.08	138.4	5.43	352.7	2.81
0	23.89	69.3	120	69	51.2	34.4895	0.0045	10.2	0.86	0.0385	141.4	4.01	195.7	2.79
0	7.72	195.9	36	87	21.7	31.4	3.27	12.8	1.03	0.02	155.2	1.67	472.7	2.51
0	5.69	97.5066	120	66	54.9	40.6602	17.4	17.6	0.975098	0.101	142.735	3.47	128.43	3.33
0	2.67	45.2	71	27	9.4	34.7	4.08	33.8	0.91	0.0266	136.1	4.83	271.2	1.06
0	0.8	49	16	79	22.3	25.8	9.5	23.9	0.87	0.104	140.2	4.27	296	2.09
0	4.79	71.2	98	62	87.2	38.7	17.4	33.4	0.84	0.0178	138	2.1	270.3	1.49
0	0.8	89.8	66	83	23.4	33.8	3.14	21.6	0.99	0.04	139.9	3.24	318	3.56
0	18.75	54	56	81	14.6	28.9	204	11	0.85	0.0996	137	5.37	234.8	3.3
0	26.4	84.8	36	20	31.4	28.7	0.033	27.6	0.58	0.0477	144.7	3.54	246.2	2.18
0	0.8	52.5	42	23	23.3	36.3	204	22.8	0.82	0.0178	137.2	4.43	307.2	2.64
0	1.99	49.2	19	34	17.2	26.9	9.5	42.7	0.79	0.0354	138.5	3.3	255.1	1.84
0	21.09	54.4	120	57	17.1	26.9	25	19.7	0.92	0.0918	139.5	3.54	225.4	1.63
0	98.86	46.8	93	78	26.4	33.9	0.0035	21.4	0.82	0.02	139.4	3.71	123.3	2.35
0	5.09	104	37	71	15.3	31.3	204	20.6	0.62	0.0996	142	4.83	698.7	4.12
0	5.16	54	84	73	14.3	30.8	0.033	18.3	0.88	0.03	145.1	5.1	181.7	2.51
0	2.49	77.4509	89	57	27.0367	24.1555	0.0035	12.9	0.823749	0.0504	137.691	4.14	401.72	2.35
0	14.58	78.3	14	59	25.9	30.2	0.033	23.7	0.79	0.124	136.5	4.27	171.3	2.65
0	13.51	60.2	114	80	31.5	38.1	21.7	29.5	0.72	0.16	144.7	5.21	307.9	1.93
0	77.59	39.3	120	68	50.9	27.2	204	5.7	0.81	17.6	140.2	4.83	69	4.91
0	1	70.3	66	49	26.6	39.6	2.4	41.2	0.87	0.0354	139.7	4.31	353.4	2.49
0	1.43	81.5	107	63	22.3	36.1	20.2	21.4	0.51	0.14	136.4	2.55	315.7	2.98986
0	15.92	46.8	93	52	22.3	32.6	0.0033	21.3	0.95	0.0178	133.8	4.01	462.2	1.23
0	0.8	83.3	71	55	28.4	39.8	0.007	35.5	1	0.558	138.2	4.09	258.8	2.57
0	18.86	106.4	111	88	18	45.586	35.7	13.9	0.77	0.22	140.2	3.97	273.9	4.91
0	33.2	95.5	73	55	21.2	30.6	0.0035	17	0.81	0.547	134.3	3.24	496.5	3.82
0	1.29	61.9	66	18	12	28.2	6.64	21.9	0.87	0.0451	137.8	4.32	295.7	1.82
0	23.36	62.8	48	57	26.5	25.4	4.08	21.3	0.95	0.05	147	3.54	215.7	2.98986
0	3.19	52.9	29	63	16.3	2.7	6.24	29.7	0.79	0.0415	140.7	4.18	125.2	2.21
0	81.74	61.3	87	81	25.4	20.3794	63.9	12.1	0.79	0.104	138.3	3.06	151.1	3.25
0	9.31	65.2	36	83	53	31.7	0.0543	14.2	1	0.1208	147.6	1.67	156.3	3.5
0	35.92	59.8	120	44	24.1	36.9	6.24	9.2	0.94	0.0918	140.9	4.64	266.5	1.74
0	96.82	83.3	90	74	23.5	37.4	2.13	22.6	0.94	0.0477	136.8	4.79	328.2	3.3
0	0.8	53.3	15	27	17.5	25.5	0.0045	50.2	0.76	0.02	140.8	3.49	203.3	1.19
0	0.8	60.6	9	25	54.9	28.7	3.27	28.9	0.97	0.0229	142.2	2.68	328.2	1.53
0	13.24	77.9	120	70	20.3	37	18.8	18.3	0.94	0.0624	138.2	2.63	162.5	2.51
0	0.8	57.1	41	69	29.2	46.9559	3.63	23.5	0.96	0.0409	142.41	3.24	220.4	4.12
0	3.29	59.7	120	66	25.9	30.1	6.24	26.6	1.15	0.0318	143.5	4.79	253.1	1.55
0	0.8	48.9	29	37	21.1	32.1	0.033	30.7	0.84	0.0575	138.9	4.58	252.1	2.81
0	54.61	81.8	61	71	16.9	27.3	33.9	6.2	1.03	0.24	140.1	4.67	234	3.3
0	0.8	72.9	48	70	18.2	30.1	2.13	32.7	0.89	0.02	143.6	3.24	307.1	3.33
0	0.8	64.4	34	25	14.6	31.4	9.85	37.1	0.83	0.0318	140	4.19	245	1.49
0	118.19	120.112	10	84	32.0893	35.5007	0.0035	21.9	0.666684	0.37	139.282	5.37	176.258	1.09
0	38.02	60	114	54	19.7	27.7	34.1	21.2	0.87	0.0385	143.9	4.55	154.6	1.19
0	49.06	60.1418	120	85	19.1	19.2733	958	6.6	0.97	0.941	145.9	4.64	149.873	2.98986
0	2.56	61.9	115	50	23.7	29.3	63.9	3.6	0.74	0.02	138.6	4.09	437.7	3.82
0	0.8	54	97	75	19.5	38	0.0064	68.9	0.94	0.0252	140.8	4.32	203.2	3.3
0	4.83	64.5	57	75	16.9	25.6	21.7	15.5	0.72	0.0441	136.9	1.34	264.4	2.31
0	47.48	141.1	98	69	25.4	29.6	0.0147	7.6	0.58	0.3753	136.6	4.76	187.4	2.2
0	1.43	84.2	73	91	14.5	27.8	0.033	8	1.00572	2.74	142.8	2.78	286.5	2.75
0	24.72	55.7	120	7	17.4	49.1	17.4	25.3	0.75	0.1967	138.6	4.76	240.9	2.7
0	13.19	67.5	120	79	18	36	63.9	21.4	0.760164	0.0679	134.4	4.4	170.3	2.49
0	0.8	48.2	19	51	21.5	27.3	6.24	30.7	0.95	0.0318	143.6	4.31	230.6	1.19
0	0.8	93.6	94	50	21.1	36.9	0.0045	33.5	0.84	0.104	140	2.55	203.2	3.3
0	46.94	54.7	111	88	13	39.4	0.0045	14.5	0.84	2.08	133.5	4.64	271.9	2.81
0	48.88	352.5	120	68	16.4	25.4	31.8	10.6	0.6	25.8	139.9	3.79	299.483	9.37
0	5.83	71.3067	59	77	41.5707	25.712	54.6	4.9	1.01511	0.15	143.557	4.64	197.697	1.41
0	0.8	71.1	27	78	16.4	28.6	0.0033	22.2	0.85	0.0451	145.1	4.67	275.4	3.02
0	62.78	46.5	108	32	11.7	30.1	0.007	12.6	0.88	0.0499	140.2	3.06	123.3	1.74
0	0.8	28.7	59	66	13.8	23.2	0.077	30.2	0.91	0.0334	142.2	4.52	217.8	1.74
0	0.8	65.4	32	54	15.4	26	0.033	20.4	0.89	0.104	143.3	3.52	106	2.35
0	1.2	61	93	31	20	33.3	21.7	43.2	1	0.0553	139	2.71	306	2.7
0	1.12	57	84	62	37.3	28.6	0.033	40.9	0.81	0.0499	139.5	3.49	334.4	1.41
0	0.8	47.3	46	51	16.4	21.7	0.033	38.7	0.975098	0.462	140	3.97	190	1.45
0	159.62	70	120	62	22.5	37.6	0.4274	10.1	0.83	0.4686	133.9	3.03	216.9	2.57
0	98.86	36.4	120	67	19.9	37.2	21.7	25.7	0.75	0.175	132.8	2	128.6	2.87
0	1.48	165.2	99	71	27.985	32.1898	63.9	10.7	0.8	0.104	136.3	1.34	421.979	3.33
0	3.99	46.9	55	71	18.1	26.2	204	25.1	0.83	0.0178	142.2	5.44	384.9	1.81
0	9.53	60.1	61	65	18.1	27.7	2.3	12.4	0.87	0.042	141.9	2	305.3	1.51
0	18.95	46.962	89	70	46	29.9565	34.1	7.2	0.83	0.18	146.987	1.34	236.4	1.41
0	1.32	65.2	37	59	13	25.4	96.4	9.3	0.86	0.15	142.6	4.32	189.2	1.45
0	14.58	53.2	120	71	19.7	31.4	0.033	8	0.93	0.02	142	4.65	242.9	2.03
0	0.8	56.4	52	33	17.4	29	0.004	23.7	0.86	0.104	136.5	3.52	156.3	1.53
0	0.8	49.4	52	71	17.9	28.1	10.5	30.2	0.79	0.18	139.6	4.58	301.8	1.09
0	1	68.9	52	58	23.5	26.5	0.0064	19.8	0.86	0.2069	142.4	3.68	320	3.3
0	1.32	66.9	24	46	13.8	24.8	3.11	30.7	0.9	0.04	139.1	4.27	366.1	1.74
0	0.8	56.9	9	51	20.2	22.4	6.24	33.1	0.75	2.08	141.3	4.71	269.1	2.64
0	77.91	191.5	70	69	25.4	23.7	60.4	33.1	0.64	0.27	138.9	4.67	290.7	4.91
0	8.82	69.2	89	81	12	28.9	0.0045	15	0.89	0.0139	142.3	3.79	142.2	2.03
0	44.71	83.3	61	66	26.1	27	0.0216	12.8	0.96	0.1058	139.1	4.71	241.2	3.13
0	22.02	41.5	37	68	14.2	41.4	0.0077	26.2	0.77	0.0251	135.3	3.68	251.4	2.32
0	80.89	76.2	50	64	20.5	27.7	17.4	28	0.87	0.0178	137	3.52	160.4	2.65
0	39.27	94.5393	111	75	31.6769	27.4221	958	42.4	1.00143	0.196	139.9	2.89	370.444	2.97
0	33.33	57.3	93	59	32.4	26.5	0.0099	29.4	0.92	0.0429	142.1	1.34	218.5	2.31
0	0.8	66.5	20	63	18.7	23.1	0.004	45.7	0.95	0.0178	140.5	5.19	361.5	1.54
0	91.98	66.5	102	59	33	26	10.5	13.4	0.85	0.1	140.1	3.3	168.6	1.45
0	43.55	45.5	55	33	29.8	26.3	0.0033	34	1	0.02	138.3	3.24	168.7	1.45
0	23	52.9	102	70	34.1	26.6	204	3.2	0.86	0.07	137.1	3.47	168.6	1.93
0	89.71	60.7	120	59	29.5	34.9	68.4	1.1	0.81	0.93	137.3	4.79	127.4	2.64
0	0.8	54.9	19	44	17.6	25.8	0.0035	29.9	0.8	0.0251	138.2	2.88	309.6	1.55
0	11.84	49.9	99	67	54.2	32.1	9.5	47.1	0.67	0.0385	131.7	3.68	189.6	2.65
0	54.43	651.6	100	69	11.7	33.1	25	22	0.93	100	136.9	5.54	414	31.85
0	41.37	76.3	84	52	20.6	30.6	78.9	4.4	0.93	2.08	133.8	2.1	150.5	2.03
0	0.8	78.92	37	59	54.3125	25.4211	17.4	46.3	0.963268	0.6618	144.462	4.22997	267.444	1.49901
0	9.31	64.9	120	70	18.4	31.1	0.0045	18.9	0.57	0.0561	136.7	4.43	237.2	2.49
0	13.27	65.4359	93	46	33.6088	35.6121	24	16.4	0.760164	0.0366	137.1	2	157.996	2.13
0	118.51	87.7	98	81	35.9	30.5	204	18	0.85	17.6	137.6	4.79	313.5	4.12

## Sheet: S3
bronchiectasis	Glucocorticoid（dexamethasone sodium phosphate）	Glucocorticoid（prednisone）	Piperacillin（piperacillin sulbactam）	Piperacillin（piperacillin tazobactam）	Voriconazole	Human_Albumin	Cephalosporins（Cefmetazole）	Cephalosporins（cefoperazone sulbactam）
1	-0.292952	-0.390526	-0.730958	-0.246935	-0.326696	3.27976	-0.233599	0.299622
1	-0.292952	0.851238	-0.730958	0.623117	-0.326696	-0.270098	-0.233599	-0.226329
1	0.585904	4.24539	0.920331	-0.246935	-0.326696	-0.270098	-0.233599	-0.509533
1	-0.292952	3.33477	0.34597	-0.246935	0.944654	-0.270098	-0.233599	-0.145413
1	1.46476	-0.390526	1.71008	-0.246935	-0.326696	-0.270098	-0.233599	-0.509533
1	-0.292952	-0.390526	0.704945	-0.246935	-0.326696	-0.270098	-0.233599	-0.509533
1	-0.292952	-0.390526	-0.730958	-0.246935	-0.326696	-0.270098	-0.233599	-0.509533
1	-0.292952	2.21718	2.49983	-0.246935	0.260081	-0.270098	-0.233599	0.946946
1	0.585904	-0.390526	0.417765	-0.246935	-0.326696	-0.270098	-0.233599	-0.509533
1	-0.292952	-0.390526	0.561355	-0.246935	7.3014	-0.270098	-0.233599	3.13167
1	-0.292952	-0.390526	-0.730958	-0.246935	-0.326696	-0.270098	-0.233599	0.623284
1	-0.292952	-0.390526	-0.730958	-0.246935	-0.326696	-0.270098	3.48182	-0.509533
1	-0.292952	-0.390526	0.776741	-0.246935	-0.326696	-0.270098	-0.233599	0.0568754
1	0.585904	3.08641	-0.730958	2.79825	0.553469	-0.270098	-0.233599	1.14924
1	-0.292952	-0.390526	-0.730958	-0.246935	-0.326696	-0.270098	-0.233599	0.461453
1	-0.292952	-0.390526	-0.730958	-0.246935	-0.326696	-0.270098	-0.233599	-0.509533
1	-0.292952	-0.390526	-0.730958	-0.246935	0.651265	1.85982	-0.233599	0.218706
1	-0.292952	-0.390526	3.28957	-0.246935	-0.326696	-0.270098	-0.233599	-0.509533
1	-0.292952	-0.390526	0.154516	4.53835	-0.326696	-0.270098	-0.233599	-0.509533
1	-0.292952	-0.390526	0.992126	-0.246935	-0.326696	-0.270098	-0.233599	-0.509533
1	-0.292952	-0.390526	-0.539504	-0.246935	-0.326696	-0.270098	-0.233599	3.05075
1	-0.292952	-0.390526	-0.730958	-0.246935	0.455673	-0.270098	-0.233599	-0.509533
1	-0.292952	0.768454	-0.0130064	-0.246935	0.944654	-0.270098	-0.233599	-0.509533
0	-0.292952	-0.390526	-0.0848016	-0.246935	-0.326696	-0.270098	-0.233599	-0.509533
0	0.585904	-0.390526	-0.730958	-0.246935	-0.326696	-0.270098	6.32302	-0.509533
0	5.85904	-0.390526	1.20751	-0.246935	-0.326696	-0.270098	-0.233599	-0.509533
0	-0.292952	-0.390526	1.71008	5.84343	-0.326696	5.40967	-0.233599	5.1141
0	-0.292952	0.768454	-0.156597	-0.246935	-0.326696	-0.270098	-0.233599	-0.509533
0	-0.292952	-0.390526	1.71008	-0.246935	-0.326696	-0.270098	-0.233599	-0.509533
0	-0.292952	-0.390526	1.99726	-0.246935	-0.326696	-0.270098	-0.233599	-0.509533
0	-0.292952	1.34794	0.48956	-0.246935	-0.326696	-0.270098	-0.233599	-0.509533
0	-0.292952	-0.390526	-0.730958	-0.246935	-0.326696	-0.270098	1.40555	-0.509533
0	-0.292952	-0.390526	1.3511	-0.246935	-0.326696	-0.270098	-0.233599	-0.509533
0	-0.292952	-0.390526	-0.730958	-0.246935	-0.326696	-0.270098	-0.233599	-0.509533
0	-0.292952	-0.390526	-0.730958	-0.246935	3.38956	2.92477	-0.233599	1.51335
0	-0.292952	-0.390526	-0.730958	-0.246935	-0.326696	-0.270098	-0.233599	-0.509533
0	-0.292952	-0.390526	2.9306	-0.246935	-0.326696	1.14985	-0.233599	-0.509533
0	-0.292952	1.67908	0.561355	-0.246935	-0.326696	-0.270098	-0.233599	-0.509533
0	0.585904	-0.390526	-0.730958	-0.246935	-0.326696	-0.270098	-0.233599	0.906488
0	-0.292952	-0.390526	-0.730958	-0.246935	-0.326696	-0.270098	-0.233599	-0.509533
0	-0.292952	-0.390526	1.20751	-0.246935	-0.326696	-0.270098	3.26326	-0.509533
0	0.585904	-0.390526	-0.730958	-0.246935	-0.326696	-0.270098	-0.233599	-0.509533
0	-0.292952	1.67908	0.178447	-0.246935	-0.326696	-0.270098	-0.233599	0.542369
0	-0.292952	-0.390526	-0.730958	-0.246935	-0.326696	2.2148	-0.233599	0.542369
0	-0.292952	-0.390526	-0.730958	2.65324	-0.326696	2.92477	-0.233599	-0.509533
0	-0.292952	-0.390526	-0.730958	-0.246935	-0.326696	-0.270098	-0.233599	0.380538
0	-0.292952	-0.390526	-0.730958	-0.246935	-0.326696	-0.270098	-0.233599	-0.509533
0	-0.292952	-0.390526	-0.730958	-0.246935	-0.326696	-0.270098	-0.233599	1.27061
0	-0.292952	-0.390526	1.78187	-0.246935	1.04245	-0.270098	-0.233599	-0.509533
0	2.34362	-0.390526	-0.730958	0.623117	-0.326696	-0.270098	-0.233599	-0.509533
0	-0.292952	-0.390526	1.85367	-0.246935	3.78074	-0.270098	-0.233599	-0.509533
0	-0.292952	-0.390526	-0.730958	-0.246935	-0.326696	-0.270098	-0.233599	-0.509533
0	-0.292952	-0.390526	0.130584	-0.246935	-0.326696	-0.270098	-0.233599	-0.509533
0	-0.292952	-0.390526	-0.730958	-0.246935	-0.326696	-0.270098	-0.233599	-0.509533
0	-0.292952	0.478709	-0.228392	-0.246935	-0.326696	-0.270098	-0.233599	0.785115
0	-0.292952	-0.390526	-0.730958	-0.246935	-0.326696	-0.270098	-0.233599	-0.509533
0	-0.292952	1.51351	-0.730958	-0.246935	-0.326696	-0.270098	-0.233599	-0.266787
0	-0.292952	-0.390526	-0.730958	-0.246935	-0.326696	-0.270098	-0.233599	-0.509533
0	-0.292952	-0.390526	0.48956	-0.246935	-0.326696	-0.270098	-0.233599	-0.509533
0	-0.292952	-0.390526	-0.730958	-0.246935	-0.326696	-0.270098	-0.233599	0.582826
0	-0.292952	2.093	1.99726	-0.246935	-0.326696	-0.270098	-0.233599	-0.509533
0	-0.292952	-0.390526	-0.730958	-0.246935	-0.326696	-0.270098	-0.233599	-0.509533
0	-0.292952	-0.390526	-0.730958	-0.246935	-0.131103	-0.270098	-0.233599	0.299622
0	-0.292952	-0.390526	-0.659163	-0.246935	-0.326696	-0.270098	-0.233599	-0.509533
0	0.585904	-0.390526	1.92546	-0.246935	-0.326696	-0.270098	-0.233599	-0.509533
0	-0.292952	-0.390526	-0.730958	-0.246935	-0.326696	-0.270098	3.91892	3.21258
0	-0.292952	-0.390526	-0.730958	-0.246935	1.23804	-0.270098	-0.233599	-0.509533
0	-0.292952	-0.390526	-0.730958	-0.246935	-0.326696	-0.270098	-0.233599	-0.509533
0	-0.292952	-0.390526	2.02119	-0.246935	-0.326696	-0.270098	-0.233599	-0.509533
0	-0.292952	-0.390526	2.64342	-0.246935	-0.326696	-0.270098	-0.233599	-0.509533
0	-0.292952	-0.390526	0.561355	-0.246935	-0.326696	-0.270098	-0.233599	3.53624
0	-0.292952	-0.390526	-0.730958	-0.246935	-0.326696	-0.270098	-0.233599	0.178249
0	1.46476	-0.390526	-0.730958	-0.246935	-0.326696	-0.270098	-0.233599	-0.509533
0	0.585904	2.71388	-0.730958	-0.246935	-0.326696	-0.270098	-0.233599	-0.509533
0	-0.292952	-0.390526	1.63828	-0.246935	-0.326696	-0.270098	-0.233599	-0.509533
0	-0.292952	-0.390526	-0.730958	-0.246935	-0.326696	-0.270098	-0.233599	-0.509533
0	-0.292952	-0.390526	0.704945	-0.246935	-0.326696	-0.270098	-0.233599	-0.509533
0	-0.292952	-0.390526	-0.730958	-0.246935	-0.326696	-0.270098	-0.233599	-0.509533
0	0.585904	-0.390526	-0.730958	-0.246935	-0.326696	-0.270098	2.38905	1.02786
0	-0.292952	1.67908	0.561355	-0.246935	-0.326696	-0.270098	-0.233599	0.0973332
0	-0.292952	3.91426	-0.730958	-0.246935	-0.326696	-0.270098	-0.233599	0.7042
0	-0.292952	-0.390526	-0.730958	-0.246935	-0.326696	-0.270098	-0.233599	-0.509533
0	-0.292952	-0.390526	-0.730958	-0.246935	-0.326696	-0.270098	-0.233599	-0.509533
0	-0.292952	-0.390526	-0.730958	5.84343	-0.326696	6.47463	-0.233599	0.582826
0	-0.292952	-0.390526	1.06392	-0.246935	0.357877	-0.270098	-0.233599	-0.509533
0	-0.292952	-0.390526	0.130584	-0.246935	-0.326696	-0.270098	-0.233599	1.87747
0	-0.292952	-0.390526	-0.730958	-0.246935	-0.326696	-0.270098	-0.233599	0.420995
0	-0.292952	0.478709	-0.730958	-0.246935	-0.326696	-0.270098	-0.233599	1.27061
0	-0.292952	1.72047	-0.730958	-0.246935	-0.326696	-0.270098	-0.233599	0.299622
0	-0.292952	-0.390526	-0.443777	-0.246935	2.70498	3.98973	-0.233599	4.26448
0	-0.292952	-0.390526	-0.252324	-0.246935	-0.326696	-0.270098	-0.233599	-0.509533
0	-0.292952	-0.390526	-0.730958	-0.246935	1.43363	-0.270098	-0.233599	0.0973332
0	-0.292952	-0.390526	0.609219	-0.246935	-0.326696	-0.270098	-0.233599	-0.509533
0	-0.292952	-0.390526	-0.730958	-0.246935	1.04245	-0.270098	-0.124322	-0.509533
0	-0.292952	-0.390526	0.992126	-0.246935	-0.326696	-0.270098	-0.233599	-0.509533
0	-0.292952	-0.390526	-0.730958	-0.246935	-0.326696	-0.270098	-0.233599	0.218706
0	0.585904	-0.390526	-0.730958	-0.246935	-0.326696	1.14985	2.27977	-0.509533
0	-0.292952	0.354533	0.561355	-0.246935	-0.326696	1.50483	-0.233599	-0.0644979
0	-0.292952	-0.390526	-0.730958	-0.246935	-0.326696	-0.270098	0.203509	-0.509533
0	0.585904	3.74869	0.274174	-0.246935	-0.326696	-0.270098	-0.233599	-0.509533
0	-0.292952	0.230356	-0.276255	-0.246935	-0.326696	-0.270098	-0.233599	0.178249
0	-0.292952	-0.390526	-0.730958	-0.246935	1.72702	-0.270098	-0.233599	-0.185871
0	-0.292952	-0.390526	0.0348571	-0.246935	-0.326696	-0.270098	-0.233599	-0.509533
0	1.46476	-0.390526	-0.730958	-0.246935	-0.326696	-0.270098	6.32302	-0.509533
0	0.585904	-0.390526	-0.730958	-0.246935	-0.326696	-0.270098	-0.233599	-0.509533
0	1.46476	-0.390526	-0.730958	-0.246935	4.36752	0.0848879	0.203509	-0.509533
0	-0.292952	-0.390526	-0.730958	-0.246935	-0.326696	-0.270098	-0.233599	-0.509533
0	-0.292952	-0.390526	0.920331	-0.246935	-0.326696	-0.270098	-0.233599	-0.509533
0	0.585904	-0.390526	0.34597	-0.246935	-0.326696	-0.270098	-0.233599	-0.509533
0	-0.292952	-0.390526	-0.0130064	-0.246935	0.357877	-0.270098	-0.233599	-0.509533
0	-0.292952	-0.390526	0.274174	-0.246935	1.92261	0.794859	-0.233599	-0.509533
0	-0.292952	-0.390526	-0.515573	-0.246935	-0.326696	-0.270098	-0.233599	2.24159
0	-0.292952	-0.390526	-0.730958	-0.246935	-0.326696	-0.270098	-0.233599	-0.509533
0	-0.292952	-0.390526	-0.228392	-0.246935	-0.326696	-0.270098	-0.233599	-0.509533
0	-0.292952	-0.390526	-0.730958	-0.246935	-0.326696	-0.270098	-0.233599	-0.509533
0	-0.292952	-0.390526	-0.730958	-0.246935	-0.326696	-0.270098	-0.233599	-0.509533
0	-0.292952	-0.390526	-0.730958	-0.246935	-0.326696	-0.270098	-0.233599	-0.509533
0	-0.292952	-0.390526	-0.730958	-0.246935	-0.326696	-0.270098	-0.233599	-0.509533
0	0.585904	4.07982	-0.730958	3.37828	-0.326696	-0.270098	-0.233599	-0.509533
0	-0.292952	0.68567	-0.730958	2.94326	-0.326696	-0.270098	-0.233599	-0.509533
0	1.46476	-0.390526	2.14085	-0.246935	-0.326696	-0.270098	-0.233599	-0.509533
0	-0.292952	-0.390526	1.71008	-0.246935	-0.326696	-0.270098	-0.233599	-0.509533
0	0.585904	-0.390526	-0.730958	-0.246935	1.43363	-0.270098	-0.233599	0.7042
0	-0.292952	-0.390526	-0.730958	2.36322	-0.326696	-0.270098	-0.233599	1.27061
0	-0.292952	0.851238	1.27931	-0.246935	-0.326696	-0.270098	-0.233599	-0.509533
0	-0.292952	-0.390526	-0.730958	-0.246935	-0.326696	-0.270098	-0.233599	-0.509533
0	-0.292952	-0.390526	1.18358	-0.246935	-0.326696	-0.270098	-0.233599	-0.509533
0	-0.292952	-0.390526	0.776741	-0.246935	-0.326696	-0.270098	-0.233599	-0.509533
0	-0.292952	-0.390526	-0.730958	-0.246935	-0.326696	-0.270098	-0.233599	-0.509533
0	-0.292952	-0.390526	-0.371982	-0.246935	1.62923	-0.270098	-0.233599	-0.509533
0	-0.292952	-0.390526	-0.730958	-0.246935	-0.326696	-0.270098	-0.233599	0.946946
0	-0.292952	-0.390526	1.20751	-0.246935	-0.326696	-0.270098	-0.233599	-0.509533
0	0.585904	-0.390526	-0.0848016	-0.246935	-0.326696	-0.270098	-0.233599	0.785115
0	8.49561	-0.390526	-0.730958	-0.246935	-0.326696	-0.270098	-0.233599	1.27061
0	-0.292952	-0.390526	-0.730958	-0.246935	-0.326696	-0.270098	-0.233599	-0.509533
0	-0.292952	-0.390526	-0.730958	-0.246935	0.162285	-0.270098	-0.233599	-0.509533
0	-0.292952	-0.390526	1.99726	-0.246935	-0.326696	-0.270098	-0.233599	-0.509533
0	-0.292952	-0.390526	-0.300187	-0.246935	-0.326696	-0.270098	-0.233599	0.7042

## Sheet: S4
The_number_of_days_in_hospital	Bacillus_sp._HD4P25	Methylobacterium_sp._17Sr1-43
0	0	0.000792236
0	0	0.00354875
0	0	0.0010035
0	0	0.000292398
0	0	0.00218377
0	1.07144e-06	0
0	0	0.00370132
0	6.5752e-05	0.00464647
0	0	0
0	0	0.000744602
0	0	4.92956e-05
0	0	0.0028455
0	0	3.32193e-05
0	0.000277469	0.000277469
0	0	0.00292783
0	1.89971e-06	2.84956e-05
0	0	0.00104538
0	0	0.000142613
0	0	0.00372476
0	0	0.000891795
0	0	0.00175593
0	0	0.00137994
0	0	0.000549413
0	0	0.0025524
0	0	0.00374444
0	0	0.00133656
0	0	0.00273973
0	0	0.00580046
0	2.76465e-05	0.00152056
0	0.000463177	0.000231589
0	0	0.00264307
0	0	0.000374181
0	9.9458e-05	0.000895122
0	0.000616143	0.000616143
0	0	0.0019154
0	0	0.00597597
0	1.55788e-05	0.00414395
0	2.35289e-05	0.000941154
0	0	0.00399401
0	5.69606e-05	0.00284803
0	0	0.00195391
0	0	0.00109938
0	1.79009e-05	0.000161108
0	0.000694444	0.00694444
0	0	0.000863931
0	5.4933e-05	0.0049989
0	0	0.00020361
0	0	0
0	0	0.000137231
0	9.45716e-05	0
0	0	0.00102324
0	1.32312e-05	0.000123491
0	0	0.00273102
0	0.00045977	0.00045977
0	0	0.000349834
0	0	0.00420331
0	0	0.00134691
0	0	7.38618e-06
0	4.63199e-05	0.000972718
0	0	0.00121566
0	0	0.0010157
0	7.22804e-05	0
0	0	0.00128411
0	0	5.94872e-05
0	0	0.000977995
0	0.000690608	0.000690608
0	3.91673e-05	0.000607093
0	0.000578035	0.00404624
0	0	0.00180777
0	0	0.00160323
0	1.56607e-05	3.13215e-05
0	0.000134771	0.00444744
0	0	0.000840102
0	0	5.57006e-06
0	0	0
0	0	4.53803e-05
1	0.000917431	0
1	0	0.00886525
1	0.00112528	0.000375094
1	0.000154643	0
1	0.000187477	0.00824897
1	0	0.00229876
1	2.67852e-06	0
1	0	0.000164846
1	0	7.19787e-05
1	0	0.00365211
1	0.000665336	0.00266134
1	0	0.000490299
1	5.96516e-05	0.00340014
1	0.000124	0.000682001
1	3.08153e-07	1.54076e-07
1	0	0.000271518
1	6.93097e-05	0
1	0.001998	0
1	8.82511e-06	2.64753e-05
1	0.00101729	0.00203459
1	0	0.00111019
1	0	0.000188191
1	3.07901e-05	0.001247
1	0	0.000174549
1	3.10998e-05	0.00138394
1	0	0.00206544
1	0	8.32411e-06
1	0.000428541	0.00342833
1	0.000421496	0.00189673
1	0	0
1	3.02165e-05	3.02165e-05
1	0.000102114	0.0029613
1	0.00178412	0
1	0.000416667	0.00416667
1	0	0.000857633
1	0.000224316	0
1	0	0
1	0	0.00578678
1	0.000394633	0.0035517
1	3.01878e-05	0.00262634
1	0	0
1	0.0002405	0.002405
1	0.000302618	0.00393403
1	0.000176445	0.00573445
1	0.000677048	0.00203114
1	9.83671e-05	0.00954161
1	9.48407e-05	0.00654401
1	0	0
1	2.23429e-05	0
1	0.000739098	0
1	2.86402e-07	8.01925e-06
1	2.15054e-06	0
1	2.75039e-05	0
1	0	1.99056e-05
1	0	0
1	3.98998e-06	0.00339148
1	0.000110229	0.000881834
1	0	1.27261e-05
1	0	0
1	7.24113e-05	0
1	0	2.10988e-05
1	6.5647e-05	9.84704e-05

## Sheet: S5
The_number_of_days_in_hospital	Albumin	Total_protein	uric_acid
0	42.4	73.8	245
0	33.7	60.6	255.1
0	32.2	61.5	437.7
0	33.5	60.4	225.4
0	37.3	65.5	295.7
0	30.3925	70.3108	426.742
0	41.9512	67.3722	267.444
0	40.4	70.6	171.3
0	37.1	69.5	153.7
0	33.2	60.9	305.3
0	31.9	63.6895	156.3
0	44.4	80.7	307.2
0	33.9	67.2	306
0	41	67.3	168.7
0	30.6	75.3	433
0	35.7	61.4	320.4
0	35.9	60.5	323.3
0	37.2	67.3	307.1
0	28.9	60.3	242.9
0	45.3	70.1	366.1
0	36.9	62.2	462.2
0	36.9	68.6	221.9
0	31.7	62.9	174.4
0	45	70.6	352.7
0	38	65.9	295.5
0	26.7	53.3	168.6
0	33.2	64.8	248.4
0	34.1	79.1	462.2
0	36.5	67.3	181.7
0	34.1	68.2	275.4
0	34.6	69.3	271.2
0	31.4	61.5	123.3
0	40.2	77.1	203.2
0	38	70.6	620.8
0	39.8	72.8	462.2
0	41.6	69.9	670
0	37.6	72.5	127.4
0	33.9	57.1	217.8
0	29	62.1	414
0	37.1	65.2	301.8
0	31.3	67.3	170.3
0	29.2	58	328.2
0	37.6	59.3	190
0	35.1	63.7	334.4
0	31.6	68.6	162.5
0	47	73.9	339.1
0	37.6	63.8	255.2
0	32.3	56.2	248.5
0	29.9	69.3	271.9
0	38	63.5	203.3
0	29.7798	53.9353	401.72
0	24.7	63.4	270.3
0	41.8	64.9	361.5
0	30.4	60.9	313.5
0	31.9	59.6	348.5
0	39.9	68.8	296.1
0	45.4	72.8	154.6
0	33.4	73.2	258.8
0	29.1	59.7	496.5
0	40.2	72.8	252.9
0	37.4	62.7	201.4
0	31	72.4	251.4
0	34.6	61.9	234
0	29.7	65.2	130.4
0	30.9	53.2	144
0	46.8	80.6	318
0	36.794	72.4062	157.996
0	37.8	77.4	353.4
0	39	64.4	215.7
0	33.3	59.8	320
0	28.8	54.2	189.2
0	31.2	67.3	315.7
0	31.6	61.7	253.1
0	21.2	48.4	69
0	30.6	56.2	264.4
0	33.5	58.1	196.2
1	32.5	60.2	154.6
1	35.6	61.6	168.6
1	31.8	58.8	241.2
1	29.8	57.6	286.5
1	38	60.4	269.1
1	36	63.3	230.6
1	28.3	57.2	234.8
1	36.6	65.6	156.3
1	38.4	64.4	106
1	29	62.9	123.3
1	25.6	48.1	199.1
1	27.9	65.1	128.6
1	14.4441	61.4	220.4
1	31.4	59.1	160.4
1	29	57.6	275.4
1	36.6	63.3	205.9
1	27.3	57.9	150.5
1	36.0779	63.5	370.444
1	26.1	75.2	240.9
1	25.9	63.5	216.9
1	37.3	68.4	237.2
1	27.3	63.2	157.3
1	38.5	64.3	296
1	30.9	67.8	266.5
1	30.3	62.4898	421.979
1	39.9	60.7	512.1
1	33.6	62.5	142.2
1	32.7206	53.1	151.1
1	28.3	60.1	242
1	28	48.5	164.3
1	28.3	63.7	462.2
1	32.7	58.1	299.483
1	35.2	67.3	252.1
1	26.4398	67.1	128.43
1	29.3	53	290.7
1	28.5	58.4565	236.4
1	39.8	65.6	309.6
1	22.7	60.8	307.9
1	34.8	61.3	218.5
1	37.7	69	698.7
1	30.1	64.1	192.9
1	29.2	63.6895	195.7
1	29.5	59.1	187.4
1	29.2	31.9	125.2
1	17.514	63.1	273.9
1	37.3	75.3	203.2
1	39.9	66.1	384.9
1	36.9	58	133.8
1	34.2	67.8	227.3
1	29	54	175.2
1	31.4191	57.1311	197.697
1	27.6	46.8733	149.873
1	26.1	63.5	328.2
1	29.2	60.6	472.7
1	24.3	57.5	217.8
1	43.8	72.5	246.2
1	36.3	70.3	273.3
1	32.7	64.8	189.6
1	22.3913	64.1	138.4
1	28.3	62.6	239.3
1	29.5494	65.0501	176.258
1	29.8455	59.1743	224.147
